# Supplementary material for: Antimicrobial Peptide–Peptoid Hybrids with and without Membrane Disruption
Source: ACS Infect Dis. 2023 Nov 21;9(12):2593–606. doi: 10.1021/acsinfecdis.3c00421 (PMC10714400; doi:10.1021/acsinfecdis.3c00421)
Supplement: Supplementary file 2 — id3c00421_si_002.csv [file id3c00421_si_002.csv]

Code	Sequence	SMILES	MIC E. coli W3110, full MH at pH 7.4 (ug/mL)	MIC E. coli W3110, full MH at pH 8.5 (ug/mL)	MIC E. coli W3110, 12.5% MH at pH 7.4 (ug/mL)	MIC E. coli W3110, 12.5% MH at pH 8.5 (ug/mL)	MIC P. aeruginosa PAO1, full MH at pH 7.4 (ug/mL)	MIC P. aeruginosa PAO1, full MH at pH 8.5 (ug/mL)	MIC P. aeruginosa PAO1, 12.5% MH at pH 7.4 (ug/mL)	MIC P. aeruginosa PAO1, 12.5% MH at pH 8.5 (ug/mL)	MIC A. baumannii ATCC19606, full MH at pH 7.4 (ug/mL)	MIC A. baumannii ATCC19606, full MH at pH 8.5 (ug/mL)	MIC A. baumannii ATCC19606, 12.5% MH at pH 7.4 (ug/mL)	MIC A. baumannii ATCC19606, 12.5% MH at pH 8.5 (ug/mL)	MIC K. pneumoniae NCTC418, full MH at pH 7.4 (ug/mL)	MIC K. pneumoniae NCTC418, full MH at pH 8.5 (ug/mL)	MIC K. pneumoniae NCTC418, 12.5% MH at pH 7.4 (ug/mL)	MIC K. pneumoniae NCTC418, 12.5% MH at pH 8.5 (ug/mL)	MIC S. aureus COL (MRSA), full MH at pH 7.4 (ug/mL)	MIC S. aureus COL (MRSA), full MH at pH 8.5 (ug/mL)	MIC S. aureus COL (MRSA), 12.5% MH at pH 7.4 (ug/mL)	MIC S. aureus COL (MRSA), 12.5% MH at pH 8.5 (ug/mL)	MHC (ug/mL)	MIC P. aeruginosa PA14, full MH at pH 7.4 (ug/mL)	MIC P. aeruginosa PA14, 12.5% MH at pH 8.5 (ug/mL)	MIC P. aeruginosa PA14 4.13, full MH at pH 7.4 (ug/mL)	MIC P. aeruginosa PA14 4.13, 12.5% MH at pH 8.5 (ug/mL)	MIC P. aeruginosa PA14 4.18, full MH at pH 7.4 (ug/mL)	MIC P. aeruginosa PA14 4.18, 12.5% MH at pH 8.5 (ug/mL)	MIC P. aeruginosa PA14 2P4, full MH at pH 7.4 (ug/mL)	MIC P. aeruginosa PA14 2P4, 12.5% MH at pH 8.5 (ug/mL)	MIC P. aeruginosa ZEM-1A, full MH at pH 7.4 (ug/mL)	MIC P. aeruginosa ZEM-1A, 12.5% MH at pH 8.5 (ug/mL)	MIC P. aeruginosa ZEM9A, full MH at pH 7.4 (ug/mL)	MIC P. aeruginosa ZEM9A, 12.5% MH at pH 8.5 (ug/mL)	MIC E. cloacae, full MH at pH 7.4 (ug/mL)	MIC E. cloacae, 12.5% MH at pH 8.5 (ug/mL)	MIC K. pneumoniae OXA-48, full MH at pH 7.4 (ug/mL)	MIC K. pneumoniae OXA-48, 12.5% MH at pH 8.5 (ug/mL)	MIC S. maltophilia, full MH at pH 7.4 (ug/mL)	MIC S. maltophilia, 12.5% MH at pH 8.5 (ug/mL)	MIC B. cenocepacia, full MH at pH 7.4 (ug/mL)	MIC S. aureus Newman, full MH at pH 7.4 (ug/mL)	MIC S. aureus Newman, 12.5% MH at pH 8.5 (ug/mL)	MIC S. epidermis, full MH at pH 7.4 (ug/mL)	MIC S. epidermis, 12.5% MH at pH 8.5 (ug/mL)	Toxicity on HEK293 cells (uM)	Toxicity on A549 lung cancern cells (uM)
ln65	KKLLKLLKLLL	N[C@@H](CCCCN)C(N[C@@H](CCCCN)C(N[C@H](C(N[C@@H](CC(C)C)C(N[C@@H](CCCCN)C(N[C@@H](CC(C)C)C(N[C@@H](CC(C)C)C(N[C@H](C(N[C@@H](CC(C)C)C(N[C@@H](CC(C)C)C(N[C@H](C(N)=O)CC(C)C)=O)=O)=O)CCCCN)=O)=O)=O)=O)=O)CC(C)C)=O)=O	4	8	2	2	3	16	4	4	3	8	4	2	4	8	3	2	4	8	2	2	125	3	2	4	2	32	3	32	3	2	4	4	4	2	4	2	4	2	4	>32	2	2	2	1	27 ± 6	20 ± 1
ln69	kkLLkLLkLLL	N[C@H](CCCCN)C(N[C@H](CCCCN)C(N[C@H](C(N[C@@H](CC(C)C)C(N[C@H](CCCCN)C(N[C@@H](CC(C)C)C(N[C@@H](CC(C)C)C(N[C@@H](C(N[C@@H](CC(C)C)C(N[C@@H](CC(C)C)C(N[C@H](C(N)=O)CC(C)C)=O)=O)=O)CCCCN)=O)=O)=O)=O)=O)CC(C)C)=O)=O	4	16	2	2	8	8	4	2	3	12	2	2	8	16	4	2	16	16	2	2	1000	2	3	4	3	16	4	32	4	2	2	6	2	4	2	4	2	2	2	>32	8	3	3	1	45 ± 9	21 ± 3
EB1	kKLLKLLKLLl	N[C@@H](CCCCN)C(N[C@@H](CCCCN)C(N[C@H](C(N[C@@H](CC(C)C)C(N[C@@H](CCCCN)C(N[C@@H](CC(C)C)C(N[C@@H](CC(C)C)C(N[C@H](C(N[C@@H](CC(C)C)C(N[C@@H](CC(C)C)C(N[C@H](C(N)=O)CC(C)C)=O)=O)=O)CCCCN)=O)=O)=O)=O)=O)CC(C)C)=O)=O	2	32	2	1	4	16	2	2	2	>32	2	1.5	8	>32	2	1.5	24	32	2	2	1000	4	2	8	2	32	2	32	2	3		16		8		12		3		>32	32	2	6		110 ± 6	69 ± 2
EB2	kKLLKLLkLLl	O=C(N[C@@H](CCCCN)C(N[C@@H](CC(C)C)C(N[C@@H](CC(C)C)C(N[C@@H](CCCCN)C(N[C@@H](CC(C)C)C(N[C@@H](CC(C)C)C(N(CCCCN)CC(N[C@@H](CC(C)C)C(N[C@@H](CC(C)C)C(N(CC(C)C)CC(N)=O)=O)=O)=O)=O)=O)=O)=O)=O)=O)CNCCCCN	32	32	4	2	32	16	16	8	>32	32	16	8	>32	>32	>32	>32	>32	32	32	2	>2000		3		4		6		8													3			> 200
EB3	KKLLKLLKlll	N[C@@H](CCCCN)C(N[C@@H](CCCCN)C(N[C@@H](CC(C)C)C(N[C@@H](CC(C)C)C(N[C@@H](CCCCN)C(N[C@@H](CC(C)C)C(N[C@@H](CC(C)C)C(N[C@@H](CCCCN)C(N(CC(C)C)CC(N(CC(C)C)CC(N(CC(C)C)CC(N)=O)=O)=O)=O)=O)=O)=O)=O)=O)=O)=O	>32	16	4	3	>32	16	16	4	>32	>32	32	16	>32	32	>32	16	>32	32	32	8	>2000		4		6		8		16													4
EB4	KKLLKllklll	N[C@@H](CCCCN)C(N[C@@H](CCCCN)C(N[C@@H](CC(C)C)C(N[C@@H](CC(C)C)C(N[C@@H](CCCCN)C(N(CC(C)C)CC(N(CC(C)C)CC(N(CCCCN)CC(N(CC(C)C)CC(N(CC(C)C)CC(N(CC(C)C)CC(N)=O)=O)=O)=O)=O)=O)=O)=O)=O)=O)=O	>32	8	8	2	>32	18	12	4	>32	16	32	16	>32	16	>32	32	>32	16	32	6	>2000		4		8		24		16													8
EB5	kkllkLLKLLL	O=C(N(CCCCN)CC(N(CC(C)C)CC(N(CC(C)C)CC(N(CCCCN)CC(N[C@@H](CC(C)C)C(N[C@@H](CC(C)C)C(N[C@@H](CCCCN)C(N[C@@H](CC(C)C)C(N[C@@H](CC(C)C)C(N[C@@H](CC(C)C)C(N)=O)=O)=O)=O)=O)=O)=O)=O)=O)=O)CNCCCCN	2	>32	2	2	4	>32	4	4	2	>32	2	2	>32	24	16	4	8	>32	4	2	1000	6	2	8	2	32	2	>32	2	2	2	8	2	12	4	>32	8	8	6	>32	>32	2	6	2	10 ± 3	56 ± 2
EB6	kkLLkLLKLLL	O=C(N(CCCCN)CC(N[C@@H](CC(C)C)C(N[C@@H](CC(C)C)C(N(CCCCN)CC(N[C@@H](CC(C)C)C(N[C@@H](CC(C)C)C(N[C@@H](CCCCN)C(N[C@@H](CC(C)C)C(N[C@@H](CC(C)C)C(N[C@@H](CC(C)C)C(N)=O)=O)=O)=O)=O)=O)=O)=O)=O)=O)CNCCCCN	2	8	2	2	4	16	2	4	2	8	2	2	8	12	4	2	8	16	2	2	250	3	2	4	2	16	2	32	2	2	3	4	2	4	4	8	8	3	3	>32	8	2	3	2	54 ± 1	19 ± 1
EB7	kkLLkLLkLLL	O=C(N(CCCCN)CC(N[C@@H](CC(C)C)C(N[C@@H](CC(C)C)C(N(CCCCN)CC(N[C@@H](CC(C)C)C(N[C@@H](CC(C)C)C(N(CCCCN)CC(N[C@@H](CC(C)C)C(N[C@@H](CC(C)C)C(N[C@@H](CC(C)C)C(N)=O)=O)=O)=O)=O)=O)=O)=O)=O)=O)CNCCCCN	16	4	4	1	32	8	16	8	>32	4	16	8	>32	4	32	32	>32	6	16	8	>2000		4		4		8		16													8
EB8	KKllKllKlll	N[C@@H](CCCCN)C(N[C@@H](CCCCN)C(N(CC(C)C)CC(N(CC(C)C)CC(N[C@@H](CCCCN)C(N(CC(C)C)CC(N(CC(C)C)CC(N[C@@H](CCCCN)C(N(CC(C)C)CC(N(CC(C)C)CC(N(CC(C)C)CC(N)=O)=O)=O)=O)=O)=O)=O)=O)=O)=O)=O	>32	8	8	3	>32	16	>32	8	>32	16	32	16	>32	16	>32	>32	>32	16	32	6	>2000		8		24		32		32													8
EB9	KkLlKlLkLlL	N[C@@H](CCCCN)C(N(CCCCN)CC(N[C@@H](CC(C)C)C(N(CC(C)C)CC(N[C@@H](CCCCN)C(N(CC(C)C)CC(N[C@@H](CC(C)C)C(N(CCCCN)CC(N[C@@H](CC(C)C)C(N(CC(C)C)CC(N[C@@H](CC(C)C)C(N)=O)=O)=O)=O)=O)=O)=O)=O)=O)=O)=O	16	>32	2	2	32	>32	4	2	>32	>32	16	8	>32	>32	>32	16	>32	>32	32	6	>2000		2		2		6		4		3		2		16		32		8			4		2	> 200
EB10	kKlLkLlKlLl	O=C(N[C@@H](CCCCN)C(N(CC(C)C)CC(N[C@@H](CC(C)C)C(N(CCCCN)CC(N[C@@H](CC(C)C)C(N(CC(C)C)CC(N[C@@H](CCCCN)C(N(CC(C)C)CC(N[C@@H](CC(C)C)C(N(CC(C)C)CC(N)=O)=O)=O)=O)=O)=O)=O)=O)=O)=O)CNCCCCN	>32	32	2	3	>32	>32	4	4	>32	>32	16	12	>32	>32	>32	32	>32	32	32	8	>2000		4		4		8		8													8
EB11	kkllkllklll	O=C(N(CCCCN)CC(N(CC(C)C)CC(N(CC(C)C)CC(N(CCCCN)CC(N(CC(C)C)CC(N(CC(C)C)CC(N(CCCCN)CC(N(CC(C)C)CC(N(CC(C)C)CC(N(CC(C)C)CC(N)=O)=O)=O)=O)=O)=O)=O)=O)=O)=O)CNCCCCN	>32	>32	8	3	>32	>32	8	4	>32	>32	16	16	>32	>32	32	32	>32	>32	>32	6	>2000		3		6		12		12		3		4		16		32		4			4		1	> 200
